# Supplementary material for: A Portable, Cost-Effective and User-Friendly Instrument for Colorimetric Enzyme-Linked Immunosorbent Assay and Rapid Detection of Aflatoxin B1
Source: Foods. 2021 Oct 17;10(10):2483. doi: 10.3390/foods10102483 (PMC8535515; doi:10.3390/foods10102483)
Supplement: Supplementary file 1 [file foods-10-02483-s001.zip]

Archive with 1 entries (1 files):
- foods-1405583-supplementary.avi
